# Supplementary material for: The structural basis of the pH-homeostasis mediated by the Cl−/HCO3− exchanger, AE2
Source: Nat Commun. 2023 Mar 31;14:1812. doi: 10.1038/s41467-023-37557-y (PMC10066210; doi:10.1038/s41467-023-37557-y)
Supplement: Supplementary file 6 — Source Data [file 41467_2023_37557_MOESM6_ESM.xlsx]

## Sheet: Sheet1
Figure 1a
Time(s)	blank contol			DIDS control			hAE2			hAE2-DIDS
	1st	2nd	3rd	1st	2nd	3rd	1st	2nd	3rd	1st	2nd	3rd
0	7.67825	7.6449	7.6557	7.91	7.88681	7.8621	7.92744	7.94667	7.90546	7.87496	7.91156	7.89652
40	7.64285	7.62702	7.64629	7.81876	7.81335	7.82892	7.22443	7.29473	7.22482	7.81172	7.81487	7.81717
80	7.62799	7.61597	7.64488	7.81903	7.81642	7.82468	7.20475	7.25353	7.1892	7.79047	7.79037	7.7884
120	7.61696	7.60771	7.63276	7.8156	7.82494	7.82709	7.18508	7.25855	7.18274	7.77167	7.77343	7.77765
160	7.60816	7.59949	7.61611	7.80861	7.82937	7.83022	7.19347	7.25275	7.19422	7.75509	7.76292	7.76033
Figure 5a
Time(s)	blank			hAE2			F767A			S768A
	1st	2nd	3rd	1st	2nd	3rd	1st	2nd	3rd	1st	2nd	3rd
0	7.88036	7.8809	7.88063	7.94709	7.92723	7.91812	8.10056	8.02216	8.00542	7.933	7.92082	7.91633
40	7.80525	7.84282	7.84814	7.2765	7.29237	7.30288	7.62808	7.63343	7.62877	7.85076	7.83866	7.80859
80	7.80865	7.82511	7.84139	7.23539	7.24999	7.2422	7.53168	7.53577	7.54525	7.7816	7.76215	7.7366
120	7.80646	7.81166	7.82581	7.22236	7.25395	7.25892	7.49795	7.50995	7.5045	7.72827	7.69808	7.65781
160	7.8188	7.79732	7.81513	7.23656	7.25568	7.25082	7.49375	7.49802	7.49819	7.67823	7.64349	7.60188
Time(s)	I831A			T1058A			V1059A			R1060A
	1st	2nd	3rd	1st	2nd	3rd	1st	2nd	3rd	1st	2nd	3rd
0	7.93844	7.95639	7.94714	7.95448	7.96696	7.94759	7.98718	7.95863	7.92871	7.75962	7.7516	7.76744
40	7.83151	7.85174	7.83456	7.61315	7.61971	7.58878	7.7894	7.80379	7.753	7.7563	7.76919	7.7591
80	7.70372	7.7385	7.71005	7.52493	7.53357	7.51022	7.70447	7.69831	7.67636	7.75137	7.76873	7.75222
120	7.61368	7.64647	7.61775	7.48235	7.50168	7.48756	7.64389	7.64662	7.61354	7.73489	7.76608	7.75315
160	7.57175	7.59189	7.57159	7.47666	7.49822	7.47471	7.62556	7.62545	7.58665	7.73514	7.75707	7.75182
Supplementary Fig. 1d
Time(s)	hAE2a			hAE2b			hAE2c
	1st	2nd	3rd	1st	2nd	3rd	1st	2nd	3rd
0	7.82124	7.8289	7.79771	7.82642	7.82643	7.82262	7.92744	7.94667	7.90546
40	7.23985	7.22556	7.21167	7.19982	7.17569	7.2022	7.22443	7.29473	7.22482
80	7.19608	7.20139	7.1657	7.19273	7.17729	7.19976	7.20475	7.25353	7.1892
120	7.19517	7.18025	7.16941	7.19406	7.16434	7.21339	7.18508	7.25855	7.18274
160	7.1933	7.19779	7.17235	7.20488	7.17749	7.19593	7.19347	7.25275	7.19422
Time(s)	hAE2a+DIDS			hAE2b+DIDS			hAE2c+DIDS
	1st	2nd	3rd	1st	2nd	3rd	1st	2nd	3rd
0	7.76305	7.80068	7.78968	7.75384	7.76864	7.79635	7.87496	7.91156	7.89652
40	7.68394	7.70521	7.69182	7.6613	7.65281	7.65329	7.81172	7.81487	7.81717
80	7.66142	7.66117	7.66646	7.6243	7.63402	7.62417	7.79047	7.79037	7.7884
120	7.63746	7.62551	7.65679	7.60028	7.60441	7.61551	7.77167	7.77343	7.77765
160	7.62763	7.62666	7.63937	7.59092	7.59662	7.59301	7.75509	7.76292	7.76033
pH standard curve
pHi	Em535/Em661			Mean
	1st	2nd	3rd
5.5	1.00658	1.00612	1.00579	1.00616
6.5	1.53248	1.52896	1.52868	1.53004
7.5	2.39588	2.39682	2.39481	2.39583
